# Supplementary material for: The low-density lipoprotein receptor and apolipoprotein E associated with CCHFV particles mediate CCHFV entry into cells
Source: Nat Commun. 2024 May 28;15:4542. doi: 10.1038/s41467-024-48989-5 (PMC11133370; doi:10.1038/s41467-024-48989-5)
Supplement: Supplementary file 4 — Source data [file 41467_2024_48989_MOESM4_ESM.xlsx]

## Sheet: figure 1b
			ctrl	Lrp1		ctrl	LDLR		ctrl	SR-BI
			100	9		100	50		100	2
			100	6		100	26		100	4
			100	32		100	41		100	12
			100	13					100	2

## Sheet: figure 1c
				ctrl	Lrp1	LDL-R		ctrl	SR-BI
				100		65.7		100	59.7
				100	145.3	51.1		100	120.8
				100	175.2	81		100	113.3
				100	182.2	42.3		100
				100	195.9	42.2		100	119.8
				100	148.5	26.1		100
				100	163.4	19.5		100	28.3
				Kruskal-Wallis test with Dunn's multiple comparisons test
							p- value
				ctrl vs. Lrp1		*	0.0278
				ctrl vs. LDL-R		*	0.0498
				ctrl vs. SR-BI		ns	>0,9999

## Sheet: figure 1d
		0.25 - IgG Goat					0.25 - anti LDLR					1 - IgG goat					1 - anti LDLR					4 - IgG goat						4 - anti LDLR
	CCHFV tecVLPs	87.31	94.21	144	96		54.13	38.77	65.7	96	89	109.58	93.3	112	91	60	32.31	35.48	46	55	21	85.63	94.66	104	110	70		19.27	25.07	35	25	8
	HAZV	84.34	107.39	105	101		109	89.1	95	121		102	120				80		99			80.09	107.77	65	92			88.9	82.94	78	87
	MLVpp	99	72	88			93	91	95			137	82	93			94	87	74			103	63	78				93	90	68
	VSVpp	100.59	102.62	114	105	81	62.09	47.89	67	75	61	90.56	100	105	108	73	37.61	40.8	57	42	24	95.72	117.92	102.21	138	94	101	42.04	35.42	38.33	56	40	25
			2way ANOVA with Šídák's multiple comparisons test
							p-value
			CCHFV tecVLPs:0.25 IgG goat vs anti LDLR				0.0091	**
			CCHFV tecVLPs:1 IgG goat vs anti LDLR				<0.0001	****
			CCHFV tecVLPs:4 IgG goat vs anti LDLR				<0.0001	****
			HAZV:0.25 IgG goat vs anti LDLR				>0.9999	ns
			HAZV:1 IgG goat vs anti LDLR				0.8951	ns
			HAZV:4 IgG goat vs anti LDLR				>0.9999	ns
			MLVpp:0.25 IgG goat vs anti LDLR				>0.9999	ns
			MLVpp:IgG goat vs anti LDLR				0.8343	ns
			MLVpp:4 IgG goat vs anti LDLR				>0.9999	ns
			VSVpp:0.25 IgG goat vs anti LDLR				0.0028	**
			VSVpp:1 IgG goat vs anti LDLR				<0.0001	****
			VSVpp:4 IgG goat vs anti LDLR				<0.0001	****

## Sheet: figure 1e
				IgG						α-LDL-R
		concentration	1	87.954	112.19	176	83.77	93.18		30.78	53.24	120	26.89	43.14
			4	56.96	71.62	190	80.85	149.49	74.03	11.26	43.71	73	17.52	27.57	23.04
			2way ANOVA with Šídák's multiple comparisons test
			IgG - α-LDL-R
				p-value	p-value
			1	0.0042	**
			4	0.0004	***

## Sheet: figure 1f
				WT	VLDL-R
				100	182.1
				100	251.3
				100	506.4
				100	177
				100	102.1
				100	286
			p -value		0.0467	One sample t-test
					*

## Sheet: figure 2b
				aLDL-R				IgG
			Huh-7.5	24	33.9	16.9	16.2	85	82.57	92	92
			PHH	28.3	32.3	31.1	24	137	110	120	80
			2way ANOVA with Šídák's multiple comparisons test
			IgG - α-LDL-R
			Huh-7.5	****	<0,0001
			PHH	****	<0,0001

## Sheet: figure 2c
				aLDL-R				IgG
			Huh-7.5	30	28	14	20	96	104	109	94
			TE671	17	13	8	16	98	114	99	95
			A549	21	19	14	25	94	94	92	95
			2way ANOVA with Šídák's multiple comparisons test
			aLDL-R - IgG
			Huh-7.5	****	<0,0001
			TE671	****	<0,0001
			A549	****	<0,0001

## Sheet: figure 2d
				aLDL-R			IgG
			Huh-7.5	25	34	30	95.5	98	96
			EBL	93	70	78	93	90	74
			MDBK	125	132	123	123	92	106
			2way ANOVA with Šídák's multiple comparisons test
			aLDL-R - IgG
			Huh-7.5	****	<0,0001
			EBL	ns	0.874
			MDBK	ns	0.0715

## Sheet: figure 3b
					aLDLR			IgG goat
				no Ab	100	100	100	100	100	100
				H-1	28.96	38.34	53.76	71.04	104.52	98.54
				H-1 & H0	16.17	17.19	21.66	79.83	95.24	94.21
				H0	18.66	17.27	18.3	95.72	99.03	86.57
				H+2	87.31	90.31	146.35	84.06	93.46	143.15
				H+4	89.28	92.74	126.1	94.03	99.68	143.37
				H+6	84.96	95.72	154.63	76.02	99.44	146.35
				2way ANOVA with Šídák's multiple comparisons test
				aLDLR - IgG goat
				no Ab	ns	>0,9999
				H-1	ns	0.0505
				H-1 & H0	**	0.0026
				H0	**	0.0014
				H+2	ns	>0,9999
				H+4	ns	0.998
				H+6	ns	>0,9999

## Sheet: figure 3c
			0.5 sLDLR				0.5 CD81-LEL				5 sLDLR				5 CD81-LEL				10 sLDLR				10 CD81-LEL
		CCHFV tecVLPs	94	81	50		98	94	80		59	24	24		101	102	91		46	18	20		99	125	92
		HAZV	108	101			112	114			108	113			121	113			111	111			158	103
		MLVpp	87	80	91		84	69	96		86	72	97		92	83	89		68	74	96		109	85	101
		VSVpp	12	28	34	35	115	87	120	109	6	13	18	15	108	94	108	109	5	11	13	14	110	96	120	109
			2way ANOVA with Šídák's multiple comparisons test
			CCHFV tecVLPs:0.5 sLDLR vs. CD81-LEL				ns	0.8354
			CCHFV tecVLPs:5 sLDLR vs. CD81-LEL				****	<0.0001
			CCHFV tecVLPs:10 sLDLR vs. CD81-LEL				****	<0.0001
			hazv:0.5 sLDLR vs. CD81-LEL				ns	0.9998
			hazv:5 sLDLR vs. CD81-LEL				ns	>0.9999
			hazv:10 sLDLR vs. CD81-LEL				ns	0.8206
			MLVpp:0.5 sLDLR vs. CD81-LEL				ns	>0.9999
			MLVpp:5 sLDLR vs. CD81-LEL				ns	>0.9999
			MLVpp:10 sLDLR vs. CD81-LEL				ns	0.6061
			VSVpp:0.5 sLDLR vs. CD81-LEL				****	<0.0001
			VSVpp:5 sLDLR vs. CD81-LEL				****	<0.0001
			VSVpp:10 sLDLR vs. CD81-LEL				****	<0.0001

[truncated: 31 more sheets: figure 3d, figure 3e, figure 4a, figure 4b, figure 4c, figure 5a, figure 5b, figure 5c, figure 6a, figure 6c, figure 6d, figure 6e, figure 6f, Figure 6g, figure 6h, figure 7c, Figure 7d, Figure 7g, Figure 7h, Sup figure 1a …]
